# Supplementary material for: The Many Faces of Child Abuse: How Clinical, Genetic and Epigenetic Correlates Help Us See the Full Picture
Source: Children (Basel). 2025 Jun 18;12(6):797. doi: 10.3390/children12060797 (PMC12191296; doi:10.3390/children12060797)
Supplement: Supplementary file 1 [file children-12-00797-s001.zip]

Archive with 1 entries (1 files):
- children-3658892-supplementary.pdf
